# Supplementary material for: Prefrontal Cortex Activation and Young Driver Behaviour: A fNIRS Study
Source: PLoS One. 2016 May 26;11(5):e0156512. doi: 10.1371/journal.pone.0156512 (PMC4881939; doi:10.1371/journal.pone.0156512)
Supplement: S1 Appendix — (XLSX) [file pone.0156512.s001.xlsx]

## Sheet: Sheet1
Pnum	Age	AgeGroup	Gender	YearDrive	HoursPWeek	MilesPAnnum	TotMiles	Experience	OverT1	OverT2	OverT3	OverT4	TLXMD1	TLXPD1	TLXTD1	TLXPE1	TLXEF1	TLXFR1	TLXIC1	TLXMD2	TLXPD2	TLXTD2	TLXPE2	TLXEF2	TLXFR2	TLXIC2	TLXMD3	TLXPD3	TLXTD3	TLXPE3	TLXEF3	TLXFR3	TLXIC3	TLXMD4	TLXPD4	TLXTD4	TLXPE4	TLXEF4	TLXFR4	TLXIC4	TLXMDF	TLXPDF	TLXTDF	TLXPEF	TLXEFF	TLXFRF	TLXICF	Follow	Overtake
1	21.2904	o	f	3.5	4	6500	20000	e	2	1	1	1	8	2	10	19	11	2	15	10	2	10	15	14	2	20	10	2	9	17	12	2	16	7	2	9	18	10	2	16	9	2	10	18	12	2	15	0.00122661	0.00339179
2	21.074	o	f	3.83	2	8000	20000	e	1	1	3	0	10	4	4	15	10	4	8	7	2	5	11	11	6	11	9	3	6	14	15	11	14	6	2	3	10	6	5	15	11	1	2	16	3	3	5	0.00078328	0.00153087
5	21.2712	o	f	2.75	3	4000	11000	e	7	3	4	0	11	9	11	15	13	12	14	12	10	13	14	16	17	15	11	9	12	12	17	18	15	8	7	7	4	15	15	16	6	6	5	14	7	4	7	0.00010294	0.00165177
6	21.9644	o	f	4.83	1.5	12000	55000	e	8	6	4	0	13	4	9	11	12	18	19	11	4	11	14	13	16	18	12	4	6	7	14	13	21	15	4	13	1	18	20	21	4	4	4	18	5	6	8	-3.499e-05	0.00080791
4	21.1014	o	f	2	0	0	0	n	1	0	0	0	18	2	11	15	15	4	13	7	1	5	1	4	2	5	12	2	13	1	13	5	8	17	2	11	1	14	11	9	4	1	1	14	3	1	1	0.00084121	0.00140219
10	21.9205	o	f	4.17	0	0	100	n	6	5	5	2	14	4	15	18	15	15	14	14	4	13	17	15	14	15	15	4	14	16	16	18	18	16	3	17	10	18	20	20	3	2	3	21	2	2	2	0.00010744	2.515e-05
12	21.1342	o	f	2.5	0	0	0	n	9	6	4	5	11	5	10	17	10	7	11	14	7	14	12	14	11	15	13	6	16	11	13	9	15	15	7	18	13	16	10	17	4	3	4	18	3	2	1	0.00082027	-0.00011897
16	21.2548	o	f	2.83	0.5	750	2500	n	3	6	3	1	15	8	15	15	14	12	15	15	9	14	14	13	11	15	15	10	14	12	14	14	16	17	11	17	1	14	15	17	5	4	5	14	6	5	6	0.00054185	0.00020022
3	21.2877	o	m	4	5	12000	100000	e	8	8	5	3	6	6	6	11	11	2	11	8	6	5	11	12	5	19	9	5	8	9	14	5	12	6	6	7	1	16	7	15	2	4	1	18	6	4	3	0.00064608	0.00026459
7	21.4301	o	m	2.83	2	2000	10000	e	7	7	3	3	13	1	7	15	9	4	14	14	1	8	16	8	4	16	16	1	13	9	16	19	17	16	1	12	15	13	7	18	9	1	4	17	7	3	4	1.961e-05	0.00115612
11	21.5863	o	m	4.25	3	8000	25000	e	6	4	3	1	15	7	9	16	16	17	19	10	4	7	19	6	7	16	11	5	6	21	10	5	12	14	6	8	17	15	14	18	2	2	3	20	3	4	15	0.00122483	0.00075815
15	21.726	o	m	3	5	10000	30000	e	11	5	7	2	11	7	10	17	11	9	10	17	6	15	8	16	13	16	15	6	13	13	14	11	13	14	7	11	13	13	11	12	5	5	5	19	2	5	9	0.00019613	0.00059309
8	21.3205	o	m	3	1	1000	4000	n	14	4	4	2	13	5	10	18	15	7	16	17	6	12	11	18	6	19	10	12	15	8	16	10	14	11	15	18	12	17	5	10	3	3	3	20	4	3	3	0.00013882	-2.374e-05
9	21.0712	o	m	3.17	2	2159	5000	n	7	5	3	1	6	3	9	12	7	5	4	3	4	8	14	9	14	6	5	2	6	4	10	16	7	4	3	5	6	6	8	10	2	2	2	15	3	1	1	0.00042307	0.00198801
13	21.5041	o	m	3.75	1	1000	2000	n	9	8	6	5	13	4	18	14	14	11	14	11	4	14	18	12	12	12	14	5	19	14	16	12	9	8	5	13	4	18	8	11	2	1	1	20	1	1	1	0.0001659	0.00132014
25	21.7671	o	m	4	0	0	1	n	10	3	5	5	12	1	13	16	10	1	15	13	3	15	15	14	5	16	11	2	12	15	11	3	13	12	2	12	16	10	3	14	2	1	6	19	2	2	5	0.00022223	0.00015234
17	19.3233	y	f	2.08	5	6000	10000	e	7	12	7	5	12	5	12	19	13	5	13	14	3	13	20	14	5	13	14	4	10	16	15	3	10	13	5	15	14	13	5	14	9	5	2	20	4	1	3	0.00018993	0.00057578
18	18.7068	y	f	1.33	1	7000	10000	e	1	2	1	0	12	12	12	9	18	14	12	11	12	13	14	18	13	11	11	12	12	10	17	16	11	11	11	13	1	17	15	12	6	6	5	19	6	6	3	0.00046524	0.00045918
28	19.1726	y	f	1.5	3	6873	10000	e	3	2	0	0	7	4	6	15	11	3	11	9	9	8	12	11	3	11	9	9	6	1	11	3	5	11	9	7	1	11	3	5	4	4	4	19	3	3	3	0.00178212	6.275e-05
29	19.411	y	f	2	10	6000	12000	e	3	4	3	0	10	5	13	11	12	7	13	12	7	14	10	11	10	12	14	8	16	9	15	13	17	13	6	15	4	14	12	15	3	2	1	4	6	2	3	-1.977e-05	0.00088523
23	19.3699	y	f	1.6667	0	0	0	n	6	2	1	1	11	4	12	9	12	8	5	12	4	13	7	13	11	7	14	4	15	3	15	21	11	11	4	11	5	14	7	5	5	4	5	16	9	6	4	-0.00040927	0.00028061
26	19.726	y	f	2.23	0	50	1000	n	2	3	3	0	10	9	19	18	12	9	9	17	8	20	13	17	14	18	14	7	18	16	15	12	15	6	4	14	20	8	8	12	3	3	7	21	4	5	6	0.00023523	0.00091795
31	19.3671	y	f	2	2	1000	3000	n	7	7	3	3	12	10	14	15	10	6	6	13	11	16	16	12	8	9	14	12	17	12	14	9	12	15	13	18	14	15	10	14	5	5	6	13	5	5	3	-2.545e-05	0.00016583
32	18.3726	y	f	0.83	0	0	0	n	6	6	6	1	11	2	12	6	7	16	17	6	2	11	14	15	10	11	15	3	5	9	11	4	13	19	12	9	10	19	20	18	4	1	1	18	3	2	2	0.00051902	0.00131761
14	18.9945	y	m	1.67	10	9000	16000	e	13	11	11	3	10	6	11	15	6	8	12	9	4	12	14	8	13	14	9	5	10	12	5	9	10	8	4	13	8	7	15	16	4	2	4	18	3	4	3	7.86e-05	0.0008988
19	19.9454	y	m	2.42	10	8000	20000	e	14	12	14	13	11	7	12	18	12	9	8	13	8	16	18	14	12	12	14	8	14	17	14	12	13	14	8	15	17	15	12	12	4	4	3	20	2	5	3	0.00060081	-7.502e-05
21	19.4	y	m	1.42	15	8000	10000	e	2	2	0	0	9	2	9	6	12	16	16	11	2	11	7	14	17	14	2	2	2	4	3	2	20	12	1	8	4	11	14	20	5	2	3	18	5	4	1	-0.00013592	-1.145e-05
27	19.3233	y	m	1.4167	2.5	8206	11000	e	7	5	5	2	5	3	10	12	10	4	9	6	3	8	11	7	9	11	9	4	9	14	10	7	14	8	3	9	9	9	10	13	4	2	5	14	6	5	6	0.00054568	0.00018019
20	19.6932	y	m	1.5	1.5	1000	1500	n	6	3	2	1	8	6	14	10	11	11	13	10	5	18	7	13	14	16	9	7	16	9	10	12	14	7	5	9	6	8	4	12	4	4	6	18	5	2	2	0.00059955	0.00029913
22	18.926	y	m	1.5	2	2500	2700	n	3	4	6	4	15	10	12	13	13	14	15	16	7	14	17	14	16	14	17	6	14	15	16	17	15	16	8	12	13	12	14	16	5	4	5	21	9	4	8	0.00077154	-0.00054067
24	18.8877	y	m	0.92	0	800	800	n	6	3	3	1	5	4	11	15	7	9	10	4	3	10	12	9	10	14	7	4	12	11	10	12	13	6	3	9	8	9	13	14	3	2	2	17	3	4	3	-0.00022	0.00051973
30	18.5781	y	m	1.25	0.5	1500	3500	n	12	6	7	2	11	7	12	17	14	5	9	13	12	14	13	17	16	14	12	10	10	19	15	9	12	7	8	8	15	16	7	10	1	1	1	21	1	13	2	-0.00023081	0.00051899
[truncated: 21 more columns]
